# Supplementary material for: Transfer in Rule-Based Category Learning Depends on the Training Task
Source: PLoS One. 2016 Oct 20;11(10):e0165260. doi: 10.1371/journal.pone.0165260 (PMC5072674; doi:10.1371/journal.pone.0165260)
Supplement: S1 Data — The variables are explained in a separate ReadMe.txt file. (ZIP) [file pone.0165260.s001.zip]

Archive with 3 entries (2 files):
- S1_Data/
- S1_Data/CategoryTransfer_RawData.Rdata
- S1_Data/ReadMe.txt
