# Supplementary material for: Transfer in Rule-Based Category Learning Depends on the Training Task
Source: PLoS One. 2016 Oct 20;11(10):e0165260. doi: 10.1371/journal.pone.0165260 (PMC5072674; doi:10.1371/journal.pone.0165260)
Supplement: S1 Data — The variables are explained in a separate ReadMe.txt file. (ZIP) [file pone.0165260.s001.zip › S1_Data/ReadMe.txt]

CategoryTransfer_RawData.Rdata contains a data frame 'dat' providing the following variables in separate columns:
$group: experimental group and training task condition (Blocked Discrimination, Intermixed Discrimination, Triplet Discrimination, or Identification training).
$subj: participant identi.fier
$age: participant's reported age.
$sex: participant's reported gender.
$block: training block (each aggregated across 50 trials), corresponding to the separate learning blocks in group Blocked Discrimination.
$subblock: training subblock (each aggregated across 10 trials), corresponding to the 'blocks' depicted in Fig. 3.
$phase: training and transfer phase (containing 500 and 100 trials, respectively).
$categ: categories (1,2,3,4) presented in a given subblock.
$correct: proportion correct categorizations within a subblock.
---
Florian Kattner - 23 August 2016
